# Supplementary material for: An entropic safety catch controls hepatitis C virus entry and antibody resistance
Source: eLife. 2022 Jul 7;11:e71854. doi: 10.7554/eLife.71854 (PMC9333995; doi:10.7554/eLife.71854)
Supplement: Figure 4—figure supplement 1—source data 1. [file elife-71854-fig4-figsupp1-data1.zip]

Archive with 14 entries (11 files):
- Figure 4 - figure supplement 1 source data/
- Figure 4 - figure supplement 1 source data/.DS_Store
- __MACOSX/
- __MACOSX/Figure 4 - figure supplement 1 source data/
- __MACOSX/Figure 4 - figure supplement 1 source data/._.DS_Store
- Figure 4 - figure supplement 1 source data/Figure 4 - figure supplement 1 source data D.jpg
- __MACOSX/Figure 4 - figure supplement 1 source data/._Figure 4 - figure supplement 1 source data D.jpg
- Figure 4 - figure supplement 1 source data/Figure 4 - figure supplement 1 source data A.jpg
- Figure 4 - figure supplement 1 source data/Figure 4 - figure supplement 1 source data B.jpg
- __MACOSX/Figure 4 - figure supplement 1 source data/._Figure 4 - figure supplement 1 source data B.jpg
- Figure 4 - figure supplement 1 source data/Figure 4 - figure supplement 1 source data C.jpg
- __MACOSX/Figure 4 - figure supplement 1 source data/._Figure 4 - figure supplement 1 source data C.jpg
- Figure 4 - figure supplement 1 source data/read me.txt
- __MACOSX/Figure 4 - figure supplement 1 source data/._read me.txt
