# Supplementary material for: An entropic safety catch controls hepatitis C virus entry and antibody resistance
Source: eLife. 2022 Jul 7;11:e71854. doi: 10.7554/eLife.71854 (PMC9333995; doi:10.7554/eLife.71854)
Supplement: Figure 4—figure supplement 1—source data 1. [file elife-71854-fig4-figsupp1-data1.zip › Figure 4 - figure supplement 1 source data/read me.txt]

Legend - as provided in main text.

Figure 4-figure supplement 1 source data.
Raw unedited blot images (A. & C.) and annotated blots indicating band and sample identities (B. & D.) for WT (A. & B.) and I438V A524T E2 (C. & D.).
